# Supplementary material for: Development of a Trauma-Informed, Culturally Sensitive Eating-Disorder-Specific Nutrition-Focused Physical Examination Tool: A Modified Delphi Study
Source: Nutrients. 2025 Apr 25;17(9):1449. doi: 10.3390/nu17091449 (PMC12073526; doi:10.3390/nu17091449)
Supplement: Supplementary file 1 [file nutrients-17-01449-s001.zip]

Archive with 1 entries (1 files):
- nutrients-3573738-supplementary.pdf
